# Supplementary material for: Narrative Messages and the Use of Emotional Appeals on Endometriosis Screening Intention: The Mediating Role of Positive Affect
Source: Int J Environ Res Public Health. 2023 Jun 23;20(13):6209. doi: 10.3390/ijerph20136209 (PMC10341228; doi:10.3390/ijerph20136209)
Supplement: Supplementary file 1 [file ijerph-20-06209-s001.zip]

Archive with 1 entries (1 files):
- ijerph-2396234-supplementary.pdf
